# Supplementary material for: Calcium silicate induces mitophagy-mediated metabolic shifts toward oxidative phosphorylation in BMSCs to facilitate osteogenesis and bone regeneration
Source: Regen Biomater. 2025 Oct 1;12:rbaf101. doi: 10.1093/rb/rbaf101 (PMC12582392; doi:10.1093/rb/rbaf101)
Supplement: rbaf101_Supplementary_Data [file rbaf101_supplementary_data.zip]

Archive with 2 entries (2 files):
- final-RB-2025-267.R2-Supplementary-data-修改.docx
- metabolomic data_original.csv
