# Supplementary material for: Calcium silicate induces mitophagy-mediated metabolic shifts toward oxidative phosphorylation in BMSCs to facilitate osteogenesis and bone regeneration
Source: Regen Biomater. 2025 Oct 1;12:rbaf101. doi: 10.1093/rb/rbaf101 (PMC12582392; doi:10.1093/rb/rbaf101)
Supplement: rbaf101_Supplementary_Data [file rbaf101_supplementary_data.zip › metabolomic data_original.csv]

		CS1	CS2	CS3	CS4	Control1	Control2	Control3	Control4
Label		CS	CS	CS	CS	Control	Control	Control	Control
HMDB0000005		4262229.343	3316453.362	10515858.69	8601783.341	4062558.283	3241110.842	7608757.634	3954882.653
HMDB0000050		14962352.18	1731519.057	25409876.74	10151353.24	6262657.288	6632489.944	13796886.65	17665161.12
HMDB0000064		33490865.99	70671396.22	147263758.5	106107773.2	64052995.53	64120616.62	178545818.5	116325451.3
HMDB0000089		8775396.734	4884069.24	14217830.06	3271598.056	6738645.388	6084041.687	9510942.977	8487564.144
HMDB0000094		70746769.28	90521215.66	82260269.35	74920467.33	48563414.58	46080977.91	42479888.61	45785021.8
HMDB0000097		676348025.1	362758757.9	960618061.5	772083504.9	323705747.8	351969140.4	808872541.8	528670117.3
HMDB0000125		6398812.116	3924507.72	2998798.68	4212449.641	4822652.103	4956480.535	4471166.227	4228322.413
HMDB0000132		11771149.54	6752571.674	3270555.032	798656.7142	7100424.943	4628078.548	4232898.057	5706183.765
HMDB0000148		60943978.98	62323488.87	117239304.9	43938076.58	43633393.83	58595744.39	57700031.8	63232492.12
HMDB0000156		60232221.69	25864462.56	54948049.84	24361926.17	23850205.54	23739654.24	11940499.46	22160660.84
HMDB0000157		60932632.44	75680135	98048742.75	54299778.85	42800269.13	43664263.45	68483085.1	41229108.02
HMDB0000158		54344030.68	53468526.17	62749989.98	71079190.42	36921506.64	42627477.69	46655752.66	43246012.54
HMDB0000159		2040167906	1873259499	2673146771	2961098510	2769480074	1964901170	2589236636	2036959397
HMDB0000162		9083770.567	6710677.079	14420236.39	11944783.73	5867560.524	6620553.063	10080124.08	6901921.45
HMDB0000167		16899063.2	16154823.9	21008963.54	15961430.26	10159996.21	15178710.01	15307465.31	12241227.51
HMDB0000168		6769010.633	5415408.555	7643721.995	6560854.367	5688853.305	6218367.486	7049057.483	6036967.817
HMDB0000172		2193241975	2846884238	3752140526	126676857.9	2336027787	2817729828	3351043278	2801927417
HMDB0000177		17582165.84	13467829.51	24244782	29800673.63	18229526.17	12243671.25	13085899.91	11384399
HMDB0000182		26006832.25	22385006.59	40499972.34	35792207.34	25572123.01	22096262.49	44970661.29	29648991.36
HMDB0000187		14051162.45	13323960.9	14195541.67	7539552.952	6326854.585	11624502.85	10282705.15	10174786.45
HMDB0000197		2355209.783	2096030.375	25713600.8	536677.9888	3394669.311	3286975.636	3443896.529	3553291.069
HMDB0000207		83973151.21	41276009.55	51054063.95	51040593.73	68388159.41	50210181.2	50459203.57	66078404.57
HMDB0000210		45924469.46	22443357.46	35039584.23	51599023.86	41337589.25	19587267.75	29445422.42	34611697.93
HMDB0000222		1812086.083	2125859.748	3320048.964	3724874.447	1999215.432	2265251.391	5598254.562	2919006.65
HMDB0000239		16445176.88	14407534.61	3642168.747	3415276.183	7424622.943	8623855.358	2123940.668	6714139.655
HMDB0000250		86121259.39	92563307.03	88238189.21	86817525.99	104648095.7	118014379.4	100261709	113438204.5
HMDB0000252		9681442.206	8481874.416	9897486.014	6660226.539	9502074.573	7517743.705	5115550.864	8074705.514
HMDB0000254		1678076.048	901576.4802	2827457.827	847519.2036	1107221.638	1335498.962	806004.937	847827.3627
HMDB0000258		7804733.972	518002.0205	4108151.356	866721.4734	753886.3591	1880712.592	1144539.999	799865.7362
HMDB0000262		1372091.253	1644761.836	4693704.486	1457771.037	632606.7577	1400891.806	1546712.748	1002258.912
HMDB0000263		87129542.66	49574431.69	3569496.918	4062916.593	44532915.69	42973956.9	1219477.936	28623472.13
HMDB0000267		20195777.19	16816013.6	135327348.3	25485522.75	19192832.83	21497830.85	28122026.15	19615609.81
HMDB0000292		2750024.787	9202241.944	39681103.04	36828260.99	1139929.458	6968421.173	13939528.93	7505551.14
HMDB0000296		85716583.89	82978290.4	342587613.1	420098119.2	102414315.9	130528726.1	217045079.5	116047155.2
HMDB0000300		17922895.4	18848577.37	71728181.5	63461679.99	15407095.47	31551860.11	44066366.01	37642470.75
HMDB0000379		1287209.453	1148249.054	1698776.479	1789968.172	1263333.266	1071695.812	1885807.52	1397396.812
HMDB0000444		3047267.523	3800112.802	5360859.357	3950656.432	5025478.947	3810373.035	3746949.555	3822274.769
HMDB0000466		8408594.069	7358843.952	8767630.59	14998201.14	10277964.31	7663665.322	9488214.044	8623640.827
HMDB0000543		6783560.154	7428603.38	1105243.624	1809054.318	3196118.866	8621271.001	691231.3851	3893093.158
HMDB0000562		2629188.12	2653839.599	8411194.878	2864676.363	4562184.938	3545940.042	4774263.557	4411505.942
HMDB0000600		1853264.033	2514190.229	1777070.29	1695746.736	2096268.866	2201045.964	1945886.88	1914928.712
HMDB0000618		44655960.71	33220857.28	332736.2009	1268215.869	52345653.71	32399286	464648.8074	30135404.92
HMDB0000625		5046072.905	6338546.149	13379411.66	19779254.85	930320.3649	7351995.725	3628536.235	2751381.183
HMDB0000630		14108710.18	7459894.448	27271651.31	5602152.39	12396581.49	10111523.84	14449473.17	13240610.88
HMDB0000641		2230466.93	2923335.799	7504818.604	13074143.25	4161721.208	4687004.693	6499777.234	6022696.881
HMDB0000670		3139268.532	3361744.076	2917277.601	2929552.135	3241570.521	2419632.558	4011802.147	3699802.205
HMDB0000673		21344037.71	12637452.85	14421011.24	16626697.57	19912879.86	14746848.37	16333341.03	18622420.78
HMDB0000687		248615510.6	187617402.2	8641995.76	424050889	103879113.4	171400001.8	299490153.4	209537136.6
HMDB0000696		60483421.92	51481046.5	92437704.02	119445367.8	58909524.16	51255681.1	79652650.08	58942299.08
HMDB0000706		2193770.263	5599114.385	15265087.51	44818964.23	5498193.647	11889876.81	22018136.4	12106093.74
HMDB0000716		49840760.73	45942143.52	72023916.54	65792725.98	36793575.83	43300119.87	68456851.68	51255245.14
HMDB0000738		7792812.954	6352794.523	8243981.966	13862732.89	8978045.901	6308648.789	8142959.513	7440769.122
HMDB0000759		901318.0409	794449.1078	1085749.626	2997494.614	1816046.456	1164748.542	2415741.365	1675994.31
HMDB0000766		2865186.911	1910535.107	4369040.415	6016538.663	1993752.421	1552266.693	3832780.854	2616976.225
HMDB0000784		2718784.45	2896703.105	981677.1743	43904.10979	53178.75276	2127174.745	1570550.151	1693372.793
HMDB0000821		1098576.766	946215.7451	5490286.829	1662571.771	860890.6527	598721.1739	1138617.868	872472.5543
HMDB0000827		19209378.47	21909729.36	9754688.238	7745237.944	16104826.59	23669683.41	14776744.12	18437018.49
HMDB0000876		8454719.618	5773571.495	1349894.284	1458452.931	3283024.552	5713759.177	1568371.48	3334850.917
HMDB0000883		116067574	111785582.9	153408915.9	139699758	110568426.2	119200568.1	131759122.1	112945744.5
HMDB0000921		2534239.257	2253703.282	456579.6249	277852.5569	1157264.817	1921999.567	560580.3318	1223396.969
HMDB0000929		37344194.82	27095673.2	42367767.39	72622415.71	36489786.33	25111903.07	36323396.45	34940814.93
HMDB0000930		7013274.274	5883896.927	10190986.22	12691490.89	6727010.213	5265500.464	6781037.327	7191697.656
HMDB0000962		68810.35861	199464.741	121687.0452	99739.349	6510625.563	77263.51057	143405.1632	933748.2671
HMDB0000968		10644495.73	6990934.891	531560.2429	797608.4235	10477010.37	4962352.999	801087.6912	5771695.827
HMDB0001043		327027462.8	240180622.4	189676310.9	265118006.9	347642741.3	264303057.1	221119883.8	260905291.9
HMDB0001065		895145.3169	250154.5381	4170593.459	3547828.56	1571237.672	672397.8207	857363.0954	811992.8579
HMDB0001066		4625054.353	5087254.639	49253612.05	8307295.831	27274.35571	37270.44653	24624.30719	29086.66579
HMDB0001173		898645.7582	1053433.846	1969865.022	1487132.22	1969561.073	1202559.043	2188908.725	1546266.428
HMDB0001190		2085668.93	1891040.044	2300936.37	3611392.8	2766540.192	1776106.039	1979597.431	2142824.746
HMDB0001232		5628129.358	4997962.872	4720765.013	4288540.566	4518802.599	4947240.983	4944325.897	4495170.321
HMDB0001235		17986655.3	10069796.52	8506247.313	10053593.94	29660609.54	9324908.221	13868259.04	18573304.37
HMDB0001248		3311028.698	2304628.343	1588394.12	1813094.568	2158032.997	1845559.101	1195021.421	1741305.252
HMDB0001256		2398224.241	2391754.482	3410998.725	3201312.384	7952228.427	3369383.965	4178925.753	7682114.31
HMDB0001257		4124046.891	5144480.852	6581921.967	6902876.207	14875018	7186835.963	4851892.325	8565945.988
HMDB0001316		39851447.17	29512414.35	169750.2774	694554.2814	39429883.13	25297092.33	188523.9496	21788584.87
HMDB0001401		39080061.7	27125196.92	3953759.009	7221579.962	20783047.34	21508789.22	3015077.211	14851576.51
HMDB0001406		124712862.7	113301129.2	118166599.1	139917023.1	151790787.6	102069158.8	107013800.3	123054116.4
HMDB0001429		703543695.4	938349856.5	552235743.5	564201511.6	631044392.8	1001792251	778771891	805649393.5
HMDB0001431		37398992.06	32893283.01	50243543.25	47456684.82	30197638.48	31507996.28	47691859	36878785.92
HMDB0001448		6298255.605	47604974.68	62807107.33	60242968.22	6785983.709	59993768.06	61207407.78	42439134.18
HMDB0001490		4941999.406	988395.0695	1230671.285	799008.3287	9983441.148	795702.4432	1009127.59	4495123.931
HMDB0001539		279584.1231	150142.6035	1031408.991	445962.6954	145054.0046	93155.57855	651334.8852	287189.7044
HMDB0001550		5024776.546	5233775.998	57362723.27	8799873.366	21459.88694	23040.33998	34090.45634	24734.71971
HMDB0001852		12732433.03	11215920.89	3070499.702	2264717.904	6682655.719	6485566.256	2096620.66	4018432.294
HMDB0001873		23864479.86	24861904.34	173078253.2	36993025.64	910012.1356	1182947.324	980741.7022	1082905.631
HMDB0001939		12263187.08	8971178.892	2045644.207	3183445.145	5094845.819	5990505.176	1787776.924	3520509.096
HMDB0001999		139922972.9	83139361.2	144077051.6	133792546	109690075	70214963.9	118477380.8	99416777.98
HMDB0002005		506599633.7	489062933	450052513	521140522.4	535922822.5	454715260.8	554430815	529846992.2
HMDB0002059		2040268.285	1602978.047	388380.0997	456856.9977	1164266.939	1374165.043	157574.4203	842545.6351
HMDB0002064		10278714.98	9499887.377	10891010.13	7528858.899	14603517.55	24455090.9	17756634.34	17258162.29
HMDB0002183		237524740.4	128353175.3	183486491.1	182039152.9	187422790.2	111585012.3	169224092.7	158469938.5
HMDB0002214		20857337.47	20553034.84	40127279.93	24005255.56	28061174.21	65222517.7	26440066.49	32345056.16
HMDB0002237		2809086.14	3298096.958	2225242.327	6673850.044	4151616.82	5675190.627	1015290.055	3162554.842
HMDB0002329		8367573.93	12997683.34	6367672.2	11075710.83	5547241.147	16708687.91	10315709.77	10265650.52
HMDB0002381		126907.5499	219288.1674	505536.4871	5858434.31	274824.4216	427240.3888	1621988.026	640196.5644
HMDB0002641		363370897.2	475027980.4	465324923.5	433142196.8	355505424.5	459687895.4	364982305.4	363991846.5
HMDB0002925		22524832.86	14181573.17	19373607.92	26256006.66	16881073.09	16753674.13	16817255.2	17161543.07
HMDB0003073		24638765.94	20578953.04	6778436.814	7388910.7	13514114.32	16814684.42	6574054.404	11210220.38
HMDB0003229		17477865.7	7703779.213	15412895.79	13174785.34	13872099.03	7105418.45	15459690.05	13793562.4
HMDB0003333		4245857.801	2318611.593	1370896.577	927476.9948	6858289.808	2842912.634	962826.1659	3647825.274
HMDB0003334		78843360.13	74715081.77	132192170.7	96443290.95	74881113.4	66331446.22	167180553.2	119070088.1
HMDB0003441		1923830.054	2127531.211	3451647.408	3285885.659	2323625.535	4329197.896	2665203.936	2731965.583
HMDB0003466		126692.1028	283398.3695	2075189.853	194503.1914	113115.5348	138138.1541	112537.8092	123377.8091
HMDB0003540		3589122.423	612567.98	20834.08131	49987.63837	1625393.001	425002.5132	24320.41206	649259.1064
HMDB0003974		818272.6198	971915.216	2045682.527	2032139.793	1134391.915	675619.675	1461443.628	1287431.986
HMDB0004610		5400378.831	2204807.148	2067697.548	2802752.804	5174813.307	2251296.146	2112150.487	3184663.317
HMDB0004679		6960211.101	3168715.21	347908.908	935249.6439	1985622.931	2164961.409	380515.3446	909667.7696
HMDB0004824		262541.8163	180212.8244	3941332.996	1340993.611	272963.7977	179702.1333	579229.5433	162640.7369
HMDB0005060		3035853.696	1801378.377	1903230.819	2217429.635	2547983.762	2085475.278	1903219.65	2242885.369
HMDB0005998		21833238.05	24169557.85	3071931.505	4608807.104	7637431.421	9549797.758	1854724.92	10426505.38
HMDB0006294		74667873.12	42437775.43	8334738.612	14972443.76	43320229.86	30715605.96	5396432.701	20442519.35
HMDB0006483		4907302.273	5532368.74	4999795.76	2879228.569	3194654.839	3894035.928	2612933.494	3228450.152
HMDB0006548		14396594.37	15178667.26	8277884.864	4792490.546	15302723.96	9365731.527	4572244.568	11361455.75
HMDB0010323		1417318.877	1563591.546	15860924.63	7669510.405	2445892.376	1874841.885	8474322.496	3392922.523
HMDB0010328		734797.6977	1092742.262	3733031.774	1062986.764	894076.2764	1070243.998	2870725.029	1249474.296
HMDB0011171		3949681.854	3386717.465	4726469.049	7672418.252	5137610.595	3512331.244	6112307.062	4640117.597
HMDB0011175		6527519.608	6603220.035	8248235.082	15884228.08	7276091.558	7930656.384	16235878.02	9952629.604
HMDB0011718		40012870.93	46892745.17	38229465.71	42604105.95	31667103.49	43787592.91	38033448.34	36913582.52
HMDB0011745		15892054.99	10886032.92	25433694.52	32750544.86	21986146.04	10262887.84	28245600.98	18621862.72
HMDB0012275		1891983.083	1904547.012	4266879.241	25066967.62	1870380.928	2345171.353	2679759.355	2518779.687
HMDB0012936		646031.987	592587.9223	2758732.249	817373.303	33847.26553	31478.94118	29806.6676	34204.5755
HMDB0013139		1084041.309	1065458.446	2091829.237	2818889.29	1241734.741	919959.0435	2370081.194	1391833.05
HMDB0013220		81837200.09	43266539.77	54893548.86	49971961.2	77298722.54	40928351.63	43093184.91	53169636.64
HMDB0013247		1579344.674	1196902.181	1342659.876	1120850.899	1318414.987	1079055.205	959528.8348	1055141.824
HMDB0013248		5442947.334	2811391.712	4203814.192	5161926.283	3002084.207	1845674.47	2551018.516	2391314.221
HMDB0013287		2220542.504	1310848.914	3130212.643	1006608.503	2133466.493	716354.4536	2784695.721	2982500.185
HMDB0013624		92027733.32	71691931.6	12538163.09	80533612.06	107432553.7	78927668.4	72762694.54	81907919.76
HMDB0013625		14390664.69	12159145.46	15009375.77	21057464.51	16254811.84	17562809.67	18634652.16	15325915.87
HMDB0013626		6347811.529	4314888.358	6551751.673	7093966.434	5821210.613	5572837.239	8032330.169	5807189.713
HMDB0013704		86539874.95	79783334.55	108680175.9	102987388.3	142153085.4	117678344.2	151889742.1	143716867.6
HMDB0013749		4462663.288	3970065.98	2551842.322	1471663.268	4695656.429	3234727.421	2170250.921	3379188.097
HMDB0013848		10119718.52	10768020.05	9352313.168	8470996.888	11874963.54	13688228.52	11369558.36	11418265.61
HMDB0013974		719977.6383	574701.2392	1005696.809	963924.7865	649557.2356	664640.5115	722611.1047	672384.0508
HMDB0014334		7200436.861	6312379.109	7016050.032	7018837.239	9023952.381	6803351.657	9263687.386	7786879.11
HMDB0014352		37433783.44	30029900.86	16399451.69	12381603.21	41792508.91	23586156.89	19373719.3	23842658.81
HMDB0014375		1451550.477	1846227.462	2418384.98	2724338.628	2329178.336	3069067.13	2526448	2567081.672
HMDB0014382		1858016.53	1507489.996	2095881.877	1211486.586	1372017.311	1291218.069	2239247.842	1569348.524
HMDB0014411		3021862.35	2039338.02	7137464.012	7359495.712	2644954.19	1981242.744	7182011.82	3956577.239
HMDB0014477		2950659.922	1151618.013	604733.8204	195453.7989	2038900.59	703365.5222	897408.5024	1391263.667
HMDB0014491		9204998.299	8197175.828	10754384.1	16379024.79	11568638.95	9052038.849	16768345.82	13316816.44
HMDB0014515		1455605.375	956820.2321	1234191.567	2659414.109	1705264.067	1321316.881	1862799.174	1583679.816
HMDB0014607		2200760.839	1890884.565	1928615.523	1993339.773	10194496.95	3800494.84	3382081.306	4899178.716
HMDB0014808		1897179.271	894266.7369	1712949.27	1456285.094	1845864.756	986020.8492	1581302.351	1542165.161
HMDB0014928		5187486.766	5922429.912	3362986.22	4054100.688	4848903.872	6713392.968	5092892.179	4939912.453
HMDB0014947		2509352.911	2890590.157	11283154.77	3824077.369	124095.015	340862.7665	82923.08626	100606.6157
HMDB0015186		2008510.848	1465956.211	21974353.05	467248.7124	2495400.258	2014682.429	2631575.787	2712493.273
HMDB0015549		1592329.932	2986354.367	2339140.776	1391925.352	2144136.935	1540488.409	1081345.214	1318225.654
HMDB0015568		287092.2242	112618.8685	278684.1792	3863992.697	381119.494	274938.2115	631596.3138	432901.5712
HMDB0015687		987189.6709	576733.6272	1491695.457	1752920.527	891907.0496	777483.044	1313808.561	1103441.369
HMDB0015690		924153.8803	557195.4381	1323624.489	2018322.696	1196162.823	450954.6997	1667198.125	1102867.312
HMDB0015695		15796743.78	12289779.92	9869788.609	13780992.43	17062163.96	16384691.22	11318875.49	13721129.61
HMDB0028757		6247351.786	10870445.03	38669033.64	127710334.7	21068033.7	21581737.06	64399276.9	35015410.85
HMDB0028765		223185.1117	395925.2897	1009844.418	5139603.38	672799.1166	1123854.673	2694785.517	1439212.44
HMDB0028815		1169318.148	757565.7823	1324827.471	1894297.214	992446.2639	798919.5616	1052907.794	1064036.891
HMDB0028818		1555175.442	960023.0698	2306135.157	1058490.876	955502.9371	908838.5422	1450463.7	1280103.466
HMDB0028819		704508.377	586359.5598	1057794.61	1041013.545	435020.9299	801239.1801	719391.0407	734237.3761
HMDB0028830		972374.7066	768560.4988	1891220.162	1164608.949	1317799.147	809387.8182	1800326.466	1270391.251
HMDB0028848		4232145.062	2721203.919	3913110.928	10476023.14	8735924.901	3385946.33	10536406.43	8327966.622
HMDB0028942		633859.1473	473633.5225	741685.4215	2351297.859	849620.7589	662582.6071	1489384.466	1000248.951
HMDB0028967		32775851.8	34354982.8	154340177	64151700.85	269691.936	419895.0595	291719.2599	340909.9569
HMDB0029707		126149.7484	74731.90294	305287.9323	149186.575	5020122.851	860007.2397	584962.0522	1903139.593
HMDB0030016		2900533.901	1385355.028	1096526.045	2057518.446	2028871.862	1683962.203	1480222.669	1676850.033
HMDB0030396		801071689.8	622450362.7	835671995.1	1494311324	957807437.6	657519062.4	873837022.9	796636441.8
HMDB0030437		4989899.473	6716826.182	4011526.955	2559328.748	3975614.203	6682440.845	5158980.693	5579341.095
HMDB0030798		8102146.15	7100291.393	5154417.079	6972007.492	8693231.386	8182810.793	6657644.841	7367191.016
HMDB0031179		2507530.63	3698674.056	3478541.499	2098004.228	3077770.948	2721285.445	1828099.179	2349245.379
HMDB0031208		752196.0404	1142255.777	726590.0118	1521908.8	1686178.628	2987284.675	1434077.156	1676023.888
HMDB0031217		19644645.61	19089658.24	137996180.9	24549785.25	2851111.591	3455655.295	1457439.79	2039909.62
HMDB0031328		2590608.475	3697684.749	781707.506	1323219.376	1977430.095	11503309.08	669928.4823	3350254.248
HMDB0031617		29511116.23	37175618.2	28761599.83	25433955.04	35247133.98	42533646.65	33671154.59	37824713.6
HMDB0031641		27786406.8	29003210.71	32738175.29	33676337.95	25123038.3	29204535.19	31806086.97	29667640.69
HMDB0031651		1301851.369	395453.6768	85414.974	210170.221	1098819.892	558571.5113	90186.5334	818592.7108
HMDB0031682		5461838.621	4937013.159	8508025.008	10992372.03	5731533.565	4731883.469	7424769.969	5601387.694
HMDB0031696		6635823.723	6981316.844	1838732.559	2003943.923	5085363.705	5547573.619	877313.7391	2952356.26
HMDB0031810		849502.1886	1022995.453	945648.7903	1126942.402	988483.2199	1516725.185	919090.5389	1238935.225
HMDB0031852		1062495.096	1313311.232	9917959.24	13031587.67	361054.0796	2413631.541	383503.8496	665948.9143
HMDB0031859		1544426.144	2569783.94	11038923.67	1558849.335	5066520.517	2218650.593	5122631.872	3344050.076
HMDB0031860		4990002.097	9907270.439	5418857.352	1717027.307	2053016.964	8171819.075	67956.21686	968173.6747
HMDB0031863		1206527.577	736119.9882	2765714.978	2215344.836	1016441.304	881638.561	2418143.525	1125063.449
HMDB0032024		24471169.3	25769692.59	41027362.57	25044262.01	30790015.17	62118584.47	30734346.67	37712054.39
HMDB0032059		51447392.94	55004931.19	44845166.26	43636077.13	48607472.03	56644179.98	49612598.18	53704668.05
HMDB0032215		2180096.906	1310672.34	897467.8471	3764860.613	1408992.502	2494985.136	1201151.772	1306245.847
HMDB0032304		14131983.04	12260880.52	23363372.67	24128931.72	14235229.57	11894851.02	18621030.56	13161311.62
HMDB0032538		1933392.547	2275089.925	315751.0488	1228657.64	1315957.413	3017246.735	1730516.306	1943632.042
HMDB0032539		6301960.392	5226385.372	2044395.953	9335585.691	5076100.679	3920577.495	6862163.853	3775133.508
HMDB0032573		2190695.728	348349.993	367439.7887	163893.2894	5022468.73	249348.149	207390.561	1894890.959
HMDB0032766		5191907.053	6825778.864	5598813.505	4882803.392	6468114.281	8065025.723	7078034.615	6842273.901
HMDB0032776		4609325.98	5482542.332	1743854.943	1200834.534	4092254.352	3035260.969	803780.6356	2942779.73
HMDB0032929		147541900.3	151072138.9	155495956.6	151063185.1	120648902.3	147511400.6	128643996.6	116294762.2
HMDB0032974		467351.4304	323648.5891	5481557.68	143210.6235	624262.1804	583747.674	561447.2061	655695.2493
HMDB0033115		7775325.977	6633868.643	8486702.577	13882608.63	9469243.597	6718893.791	8274495.403	7917775.32
HMDB0033457		2438236.13	2778993.152	7331219.783	3113460.233	25718.35852	90819.55274	41342.22341	29788.13978
HMDB0033731		9175464.32	8655136.285	10148015.34	14131384.28	10134885.78	9179122.291	10202019.46	9917054.995
HMDB0033835		5365680.028	6398393.544	6419750.679	7656480.556	8675400.539	7051851.022	8025195.78	9302212.974
HMDB0033897		14163998.07	9252690.562	2527584.994	3501890.382	5046206.114	7488954.272	1977794.166	3961470.476
HMDB0033942		1939580.352	1774981.198	8727116.572	2864842.321	145371.6532	124060.5816	189374.6784	47824.52459
HMDB0034153		35500572.58	41646986.22	22785308.02	23173688.42	34384756.59	41907921.05	33073153.22	31684524.82
HMDB0034155		196100.6693	108904.6136	117874.8006	96160.78404	778742.4869	19293153.06	536997.0082	459158.5619
HMDB0034181		33133507.5	38484727.48	20935594.48	21316956.94	31767073.96	38958234.36	30663338.19	29072971.55
HMDB0034301		930741970.4	1198921165	1515893376	1625465240	950116160.9	1168062744	1386489975	1132053432
HMDB0034323		39240463.58	28303969.17	23115665.41	12805649.85	28692361.31	37210294.06	20526856.69	31003199.77
HMDB0034965		3003020.717	2425774.607	2474155.101	5292580.113	1617177.138	2650121.867	2878024.638	2785808.5
HMDB0035078		968405.0319	797412.3317	581196.4993	1611215.993	671017.2717	1181507.168	817634.1741	811398.8338
HMDB0035583		3714556.317	2062364.212	2868004.651	3649719.625	2881121.464	2809529.063	2922158.82	2861788.676
HMDB0035665		46167.67537	17606.84419	58452.65543	59814.5944	510192.6543	88463.71761	238706.2008	97904.15517
HMDB0036031		2376166.406	3207569.927	3023550.929	1664135.709	2321719.267	1710308.111	1401456.519	1789355.995
HMDB0036458		9762427.372	3390123.072	11329044.37	7779111.819	8754384.058	6984513.022	11046275.41	7005735.968
HMDB0036583		2080326.778	2790701.094	398516.4727	546206.4195	1856344.493	2049422.179	349735.3039	1268731.605
HMDB0036706		3590185.844	3816452.231	514499.4188	934957.8259	2336858.177	3251018.642	51949.23879	1661267.315
HMDB0037786		39093361.35	33454362.31	4698533.909	3651076.045	60952277.89	46571068.41	4233500.797	36710893.51
HMDB0037822		726542.0323	732287.9094	326776.9063	149845.6206	617503.7679	1586802.128	840081.0291	748228.3946
HMDB0037846		1607973.982	1291358.08	5791567.401	1540210.837	3596055.958	1153612.703	2763788.783	1493326.232
HMDB0039501		1604774.813	1341649.031	1938920.879	1558301.139	1292021.6	1112496.86	1989176.378	1834057.38
HMDB0040165		2268925.377	2383619.187	519663.3268	482581.2161	1088487.907	1482792.237	411841.278	991937.9485
HMDB0040254		8224628.933	8471179.094	4490628.859	4952667.302	5643031.842	7610414.908	3777814.242	5274343.507
HMDB0040286		76431760.81	63051962.24	260820207.1	71954835.05	133396391.9	133085790.2	152511428.1	142173559.5
HMDB0041136		480822.4554	404658.0814	5555625.197	188987.1138	914479.8811	496585.8068	881206.7469	743564.7489
HMDB0041878		2096255.283	2454998.197	1118888.851	1610127.965	6108156.61	6767260.895	1957818.582	4582191.202
HMDB0041901		1393019.083	2550699.32	1641201.771	772619.7549	1480303.971	1031703.547	727684.1033	981462.3864
HMDB0042013		414781.562	378870.789	6517211.618	839076.5327	4029.46759	4533.479202	4070.595599	4189.989172
HMDB0059655		2948467.836	1371923.778	5540030.918	3413635.918	1331744.45	1946932.771	2528360.448	2002574.275
HMDB0059667		57510228.08	47858658.3	85993830.55	112516041.5	55904919.94	47759942.6	74765044.32	54240360.49
HMDB0059750		2316505.136	1241966.405	1629604.564	1088007.981	1322784.398	986675.7855	856401.0824	1129912.045
HMDB0059784		5125860.862	4706858.418	6065832.415	4902358.873	4989277.422	4898241.083	5074879.023	5044273.449
HMDB0059837		51444135.2	55885435.8	79846166.9	52316270.24	67167316.4	127351927.3	64789222.79	78912547.26
HMDB0059924		3979913.488	4067403.215	6039931.064	4065099.336	4651300.63	10383619.1	4584699.466	6037739.877
HMDB0059977		1105624.144	1065327.035	2073049.288	1318854.785	1627472.4	3328174.729	1579041.759	2358607.124
HMDB0060363		705139458.9	891910142.8	610214478.4	488683093.3	693040771.8	1014221878	685153193.3	814231024.6
HMDB0060451		14538013.73	15523402.36	13223800.72	13970280.4	16053534.18	15925643.19	15136890.28	16209202.39
HMDB0060541		130136.0068	92450.23558	4707679.191	652408.5204	580801.9369	162594.717	590581.9322	262141.2242
HMDB0060574		1652754.93	1783788.786	244436.2759	326667.9861	998237.9908	1664090.05	115103.2286	791879.9245
HMDB0060595		1683929.74	1514990.818	4214089.519	861513.3013	1300885.882	1589602.672	2369409.071	1940178.086
HMDB0060611		2536840.685	1095923.93	500708.4564	442124.5497	2463618.237	964080.4762	716023.5022	1551984.956
HMDB0060617		19900225.72	19849318.68	287471629.9	32697670.14	35464779.4	22803039.35	33186318.09	28576370.81
HMDB0060738		1562162.201	2706840.592	2082543.806	1343165.323	1936793.734	1385640.229	1238950.14	1412360.63
HMDB0061711		3787054.222	3024041.105	100251866.8	49609007.24	2351915.682	6285765.162	33180977.74	50702259.07
HMDB0061784		14125169.85	22865273.79	20306892.11	11625385.16	17181320.5	13050335.1	10037403	12490388.58
HMDB0061822		1205573222	1282246965	6835960481	1991821010	12096330.07	17400444.56	13317379.21	13172002.91
HMDB0061835		1325970333	1488217686	6806288899	2139431635	6267548.819	11394539.22	6076870.763	7384906.842
HMDB0061861		361572.8293	438184.058	2222575.546	685630.4462	45299.70522	54142.73251	58057.95233	41087.05629
HMDB0062251		13616715.02	14398107.47	23642834.04	14364487.97	11031734.58	15542284.32	15383819.21	14063682.75
HMDB0062295		28714385.2	28031769	62088672.68	16726221.2	68581915.31	57263464.13	50393447.67	64994679.4
HMDB0094670		1010961.334	611078.8621	523221.5292	1304962.012	661914.5111	884437.0556	516619.8177	651535.513
HMDB0094680		1081255189	1173774171	5410284412	1718674784	3271016.361	6887418.373	3344284.267	4278251.726
HMDB0094708		304305135.5	188849160.3	1602617894	325124412.8	2190620.159	2700888.993	1363770.083	1857950.946
HMDB0128019		455679.8919	433681.2658	4738766.039	751798.8022	23177.59207	23864.99981	26280.10216	23166.38421
HMDB0133002		2285472.57	2002930.847	2710476.05	2549940.949	1839862.824	1787838.826	2688618.328	2341380.27
HMDB0135202		1960207.511	1080657.299	3722221.71	1924784.831	1307375.281	932852.5606	1359282.614	958637.7548
HMDB0137904		1568871.835	1079212.538	3576146.674	3560504.605	1361281.422	1023844.965	3549553.207	1936576.751
HMDB0142237		176777.7428	426205.9528	1186752.531	6512755.568	957142.3647	864056.6846	3626075.778	1821007.599
HMDB0142894		6748671.77	4487481.11	9948444.262	3716047.481	4001932.537	4389762.148	8595093.139	4765091.285
HMDB0144295		13546118.36	15122450.48	75535015.21	30682862.16	17505420.88	15957418.3	19158786.37	13538004.32
HMDB0240225		3784073.042	4079709.676	3189737.079	3353989.498	4205387.797	8269190.595	3701094.959	4554304.068
HMDB0240284		15154340.26	14863214.83	24898690.2	15813501.3	20064358.91	37291413.26	21006358.17	22925479.3
HMDB0240288		153986.2045	117424.8401	280932.5708	97667.25524	11272396.41	793012.5943	279465.3112	4609014.826
